# Supplementary material for: Time-to-Event Modeling for Survival Prediction of Osimertinib as the First- and Second-Line Therapy
Source: J Clin Med. 2025 Jun 9;14(12):4077. doi: 10.3390/jcm14124077 (PMC12194035; doi:10.3390/jcm14124077)
Supplement: Supplementary file 1 [file jcm-14-04077-s001.zip]

Archive with 1 entries (1 files):
- jcm-3674915-supplementary.pdf
